# Supplementary material for: Systematic Pan-Cancer Analysis Identifies TREM2 as an Immunological and Prognostic Biomarker
Source: Front Immunol. 2021 Feb 17;12:646523. doi: 10.3389/fimmu.2021.646523 (PMC7925850; doi:10.3389/fimmu.2021.646523)
Supplement: Supplementary file 1 [file Table_1.XLSX]

## Sheet: Sheet1
CellType	ACC	BLCA	BRCA	CESC	CHOL	COAD	DLBC	ESCA	GBM	HNSC	KICH	KIRC	KIRP	LGG	LIHC	LUAD	LUSC	MESO	OV	PAAD	PCPG	PRAD	READ	SARC	SKCM	STAD	TGCT	THCA	THYM	UCEC	UCS	UVM
B cells memory	-0.05	***/-0.4	***/-0.11	**/-0.15	-0.23	**/-0.14	-0.04	***/-0.2	0.1	***/-0.12	*/-0.28	***/-0.19	***/-0.19	***/-0.35	0.07	-0.04	***/-0.14	0.14	***/-0.24	***/-0.23	0.02	0.03	***/-0.26	***/-0.25	***/-0.18	**/-0.13	-0.06	***/-0.21	0.01	***/-0.22	-0.01	-0.13
B cells naive	-0.11	0.08	***/-0.12	-0.06	-0.04	-0.01	-0.26	***/-0.21	-0.01	-0.05	-0.19	*/-0.11	-0.06	-0.04	**/-0.13	***/-0.21	-0.04	*/-0.23	-0.09	-0.07	0.04	0.05	-0.1	-0.08	**/-0.13	***/-0.15	***/-0.49	***/0.23	-0.03	-0.11	-0.01	-0.21
Dendritic cells	-0.16	***/-0.27	***/-0.09	**/-0.14	0.11	***/-0.18	-0.1	-0.1	-0.11	-0.06	-0.2	-0.08	***/-0.17	0.03	***/0.17	0.08	***/-0.21	*/-0.26	-0.08	0.02	-0.1	*/0.11	-0.11	-0.07	-0.04	-0.01	0.08	0.05	0.06	***/-0.37	0	**/-0.28
Dendritic cells activated	-0.16	***/-0.38	***/-0.23	***/-0.28	-0.17	***/-0.32	-0.1	***/-0.23	*/-0.17	***/-0.14	-0.2	***/-0.19	***/-0.39	0.04	***/-0.2	***/-0.2	***/-0.38	-0.18	-0.11	-0.12	-0.1	-0.06	***/-0.48	-0.13	***/-0.2	***/-0.23	-0.12	***/-0.21	0.06	***/-0.4	-0.1	***/-0.32
Dendritic cells resting	0.15	0.1	/*0.07	***/0.21	0.16	0.02	-0.04	***/0.22	0.05	0.06	-0.09	0.03	0.03	0	***/0.21	***/0.25	***/0.19	-0.22	*/0.12	0.11	0.01	***/0.15	0.19	0.04	*/0.1	***/0.27	***/0.36	***/0.14	0.04	*/0.17	*/0.33	0.11
Eosinophils	0.03	-0.1	*/-0.06	***/-0.24	0.04	0.08	0	0	*/0.17	*/-0.11	-0.2	*/-0.1	-0.11	0.01	-0.02	***/-0.17	-0.03	0.04	-0.09	0.11	0.07	-0.02	-0.02	0.02	**/-0.12	0.03	0.07	***/-0.31	0.02	0.03	-0.07	**/-0.27
Lymphocytes	**/-0.29	***/-0.35	***/-0.12	*/-0.11	-0.22	***/-0.46	***/-0.47	***/-0.41	**/-0.21	***/-0.23	***/-0.61	-0.04	***/-0.4	***/-0.49	-0.07	***/-0.47	***/-0.2	***/-0.34	*/-0.13	***/-0.32	***/-0.32	***/-0.2	***/-0.63	***/-0.21	0.02	***/-0.26	***/-0.5	0	***/-0.48	0.03	-0.12	0.11
Macrophages	***/0.36	***/0.54	***/0.11	***/0.33	0.17	***/0.56	***/0.56	***/0.46	***/0.33	***/0.3	***/0.67	***/0.17	***/0.52	***/0.5	***/0.26	***/0.48	***/0.31	***/0.42	***/0.26	***/0.33	***/0.4	***/0.35	***/0.67	***/0.43	*/0.09	***/0.35	***/0.52	***/0.16	***/0.4	***/0.24	0.08	0.12
Macrophages M0	-0.21	**/0.13	***/-0.18	**/-0.15	-0.28	***/0.17	***/0.65	*/0.17	***/-0.37	***/0.14	-0.24	0.07	*/0.14	-0.02	***/0.18	0.02	-0.06	0.15	***/-0.29	-0.06	0.09	0.03	*/0.22	0.08	-0.08	-0.06	***/0.49	*/0.1	0.18	-0.15	-0.25	-0.14
Macrophages M1	0.22	***/0.39	**/-0.07	***/0.38	0.1	***/0.22	-0.06	***/0.29	*/0.17	0.05	0.16	0.05	-0.11	*/0.1	0	0.04	*/0.11	0.01	***/0.18	*/0.18	0.05	0.02	***/0.35	0.1	***/0.18	***/0.16	***/0.27	***/0.32	***/0.31	***/0.32	***/0.4	0.2
Macrophages M2	***/0.39	***/0.46	***/0.34	***/0.42	***/0.53	***/0.53	0.06	***/0.38	***/0.46	***/0.29	***/0.7	***/0.23	***/0.53	***/0.42	***/0.23	***/0.5	***/0.42	**/0.29	***/0.42	***/0.36	***/0.37	***/0.41	***/0.62	***/0.39	***/0.13	***/0.45	0.09	***/0.19	***/0.33	***/0.32	*/0.27	0.21
Mast cell	-0.02	***/-0.17	*/0.06	***/-0.21	0.21	**/-0.15	0.15	-0.03	***/-0.29	-0.08	-0.18	***/-0.37	***/-0.26	***/-0.18	***/-0.35	*/0.1	***/-0.15	-0.17	***/-0.23	-0.04	-0.09	***/-0.16	-0.14	***/-0.44	***/-0.27	-0.07	-0.08	***/-0.32	***/0.26	*/-0.17	0.17	**/-0.29
Mast cells activated	*/0.27	*/-0.11	0.03	***/-0.23	0.24	***/-0.2	0	-0.06	0.13	-0.07	0.12	0.03	0.06	-0.07	0.02	-0.08	***/-0.18	-0.02	0	***/-0.28	0.09	0.01	-0.14	0	**/-0.12	-0.1	0.05	-0.02	0.1	*/-0.16	-0.06	0.07
Mast cells resting	-0.16	-0.08	0.05	0.06	0.1	***/0.24	0.17	0.05	***/-0.44	-0.01	-0.23	***/-0.41	***/-0.27	***/-0.13	***/-0.35	**/0.12	0.03	-0.2	***/-0.25	0.08	***/-0.21	***/-0.15	0.02	***/-0.44	***/-0.22	0.04	-0.08	***/-0.31	*/0.2	-0.08	0.19	**/-0.29
Monocytes	-0.07	***/-0.15	**/0.07	-0.07	0.22	-0.09	-0.25	**/-0.21	***/0.26	***/-0.15	-0.11	***/-0.21	***/-0.18	0.07	***/-0.29	**/0.12	0.07	0.15	0.02	**/0.2	-0.1	*/-0.1	-0.01	-0.06	0.04	0.01	0.04	***/-0.45	***/0.28	-0.01	0.1	***/-0.32
Neutrophils	0.2	0.02	***/0.14	***/-0.27	-0.06	0.07	0.06	0	0.04	-0.08	0.13	0.03	0.01	-0.01	0.09	-0.04	0.04	0.16	***/0.19	-0.04	0	-0.01	-0.15	0.13	-0.07	-0.01	-0.05	0.05	-0.04	-0.14	*/-0.3	-0.04
NK cells activated	0	**/0.14	-0.03	-0.03	-0.02	-0.02	0.03	-0.04	0.13	-0.01	-0.09	-0.06	***/-0.23	-0.03	-0.03	***/-0.17	***/-0.13	-0.14	-0.07	-0.14	-0.12	-0.1	-0.1	-0.09	***/0.21	-0.07	**/0.21	0.02	**/0.25	-0.11	-0.12	0.11
NK cells resting	*/-0.24	***/-0.23	**/-0.08	***/-0.25	-0.34	***/-0.23	-0.27	0.06	*/-0.19	-0.07	***/-0.37	***/-0.34	***/-0.2	***/-0.13	***/-0.33	***/-0.14	***/-0.14	-0.06	-0.04	-0.07	***/-0.22	0.07	-0.17	-0.13	***/-0.25	-0.1	*/-0.18	***/-0.47	-0.04	*/-0.15	0.05	-0.15
Plasma cells	*/-0.26	-0.08	***/-0.13	***/-0.28	-0.27	***/-0.32	-0.19	***/-0.34	-0.08	***/-0.19	-0.09	***/-0.18	-0.02	***/-0.24	0.01	***/-0.39	***/-0.22	-0.05	-0.04	***/-0.31	-0.03	***/-0.2	***/-0.34	*/-0.16	-0.08	***/-0.25	***/-0.38	***/0.24	-0.01	-0.02	-0.14	-0.11
T cells CD4 memory activated	0.16	***/0.23	-0.04	***/0.19	0.21	*/-0.13	-0.18	0.07	0.03	0.02	0.07	0.06	-0.1	***/-0.13	**/0.14	-0.07	*/0.1	-0.01	0.09	0.04	**/0.18	-0.04	**/-0.25	0.07	*/0.1	***/0.15	**/0.18	0.06	0	0.14	**/0.29	0.07
T cells CD4 memory resting	0.05	***/0.17	0.04	-0.11	0.06	***/-0.27	-0.05	-0.14	-0.01	0	***/-0.41	***/-0.15	***/-0.3	***/0.23	*/-0.12	0.08	***/0.28	-0.21	0.08	-0.14	*/-0.17	0.01	***/-0.41	***/-0.31	***/-0.14	***/-0.16	-0.12	***/-0.13	0.15	-0.1	-0.11	***/-0.46
T cells CD4 naive	***/-0.5	***/-0.57	-0.05	*/-0.13	-0.31	-0.06	NA	***/-0.22	**/-0.2	-0.07	-0.31	***/-0.29	***/-0.32	***/-0.42	***/-0.22	-0.07	***/-0.23	NA	***/-0.18	0.06	-0.07	NA	NA	***/-0.25	***/-0.2	**/-0.14	-0.12	***/-0.26	***/-0.27	**/-0.2	-0.08	*/-0.27
T cells CD8	0.18	0.09	0	*/0.12	0.04	*/-0.13	0.05	0.06	-0.12	-0.05	0.12	***/0.19	-0.09	***/-0.29	0.02	***/-0.18	-0.07	-0.1	0.07	0.07	-0.13	***/-0.21	0.1	0.12	***/0.24	**/0.13	-0.14	-0.07	0.07	***/0.24	-0.02	***/0.42
T cells follicular helper	-0.05	***/-0.14	***/-0.15	0.06	-0.33	**/-0.15	0.04	-0.12	**/-0.22	***/-0.19	-0.21	0.08	***/-0.24	***/-0.41	*/0.11	***/-0.31	***/-0.31	-0.19	***/-0.23	**/-0.2	***/-0.23	-0.09	-0.2	0.03	-0.07	***/-0.2	***/-0.26	***/0.15	***/-0.45	0.02	-0.09	*/0.26
T cells gamma delta	NA	-0.04	-0.05	0.06	0.05	0.02	0.29	0.07	*/-0.17	*/0.09	0.1	0.08	***/0.18	0.07	0.03	*/-0.1	0.07	0.14	0.01	-0.15	NA	0.01	0.01	0.05	0.07	0	-0.07	***/0.13	0.13	0.11	-0.04	-0.07
T cells regulatory (Tregs)	0.21	**/0.14	***/0.12	***/0.19	0.2	0.12	-0.05	-0.14	-0.08	-0.03	0.21	***/0.23	0.03	***/0.13	***/0.27	*/0.11	***/0.17	0.03	***/0.17	-0.03	***/0.23	***/0.24	0.09	**/0.16	***/0.22	**/0.14	***/0.26	***/0.3	***/-0.32	***/0.39	0.11	***/0.36
